# Supplementary material for: Challenges Faced by Healthcare Professionals in Screening Newborns for Congenital Heart Defects in Pakistan
Source: Int J Neonatal Screen. 2025 Oct 15;11(4):95. doi: 10.3390/ijns11040095 (PMC12551085; doi:10.3390/ijns11040095)
Supplement: Supplementary file 1 [file IJNS-11-00095-s001.zip]

Archive with 2 entries (2 files):
- Supplementary Materials.pdf
- Standards for Reporting Qualitative Research (1).pdf
